# Supplementary material for: A Combination of Celecoxib and Glucosamine Sulfate Has Anti-Inflammatory and Chondroprotective Effects: Results from an In Vitro Study on Human Osteoarthritic Chondrocytes
Source: Int J Mol Sci. 2021 Aug 20;22(16):8980. doi: 10.3390/ijms22168980 (PMC8396455; doi:10.3390/ijms22168980)
Supplement: Supplementary file 1 [file ijms-22-08980-s001.zip]

Archive with 2 entries (2 files):
- Figures S1-S3.pdf
- Table S1.pdf
